# Supplementary material for: A critical review of graphics for subgroup analyses in clinical trials
Source: Pharm Stat. 2020 Mar 25;19(5):541–60. doi: 10.1002/pst.2012 (PMC8647927; doi:10.1002/pst.2012)
Supplement: Supplementary file 1 — Appendix S1: Supporting Information [file PST-19-541-s001.zip]

Archive with 3 entries (3 files):
- PST_2012_pst-18-0123-File002.pdf
- PST_2012_pst-18-0123-File003.pdf
- PST_2012_pst-18-0123-File004.R
